# Supplementary material for: Recommendations for standardizing nomenclature for dietary (poly)phenol catabolites
Source: Am J Clin Nutr. 2020 Sep 16;112(4):1051–68. doi: 10.1093/ajcn/nqaa204 (PMC7528558; doi:10.1093/ajcn/nqaa204)
Supplement: nqaa204_Supplemental_File [file nqaa204_supplemental_file.zip]

Archive with 1 entries (1 files):
- OSM_Table-1.(06.09.20)xlsx.xlsx
