# Supplementary material for: Recommendations for standardizing nomenclature for dietary (poly)phenol catabolites
Source: Am J Clin Nutr. 2020 Sep 16;112(4):1051–68. doi: 10.1093/ajcn/nqaa204 (PMC7528558; doi:10.1093/ajcn/nqaa204)
Supplement: nqaa204_Supplemental_File [file nqaa204_supplemental_file.zip › OSM_Table-1.(06.09.20)xlsx.xlsx]

## Sheet: Table1DB
Recommended Names1	Synonyms and incorrect nomenclature1,2	CAS3	IUPAC4, (InChIKey5; Monoisotopic Mass Da. )
1. Benzene diols and triols (C6-C0)
benzene-1,2-diol	1,2-dihydroxybenzene	120-80-9	benzene-1,2-diol;
	catechol		(YCIMNLLNPGFGHC-UHFFFAOYSA-N;
	pyrocatechol		110.036779 g/mol)
	brenzcatechin
benzene-1,3-diol	1,3-dihydroxybenzene	108-46-3	benzene-1,3-diol;
	resorcinol		(GHMLBKRAJCXXBS-UHFFFAOYSA-N;
			110.036779 g/mol)
benzene-1,2,3-triol	1,2,3-trihydroxybenzene	87-66-1	benzene-1,2,3-triol;
	pyrogallol		(WQGWDDDVZFFDIG-UHFFFAOYSA-N;
			126.031694 g/mol)
benzene-1,3,5-triol	1,3,5-trihydroxybenzene	108-73-6	benzene-1,3,5-triol;
	phloroglucinol		(QCDYQQDYXPDABM-UHFFFAOYSA-N;
			126.031694 g/mol)
2. Benzaldehydes (C6–C1)
4-hydroxybenzaldehyde	4-formylphenol	123-08-0	4-hydroxybenzaldehyde;
			(RGHHSNMVTDWUBI-UHFFFAOYSA-N;
			122.036779 g/mol)
3,4-dihydroxybenzaldehyde	protocatechualdehyde	139-85-5	3,4-dihydroxybenzaldehyde;
			(IBGBGRVKPALMCQ-UHFFFAOYSA-N;
			138.031694 g/mol)
2,4,6-trihydroxybenzaldehyde	phloroglucinaldehyde	487-70-7	2,4,6-trihydroxybenzaldehyde;
			(BTQAJGSMXCDDAJ-UHFFFAOYSA-N;
			154.026609 g/mol)
3-hydroxy-4-methoxybenzaldehyde	isovanillin	621-59-0	3-hydroxy-4-methoxybenzaldehyde;
			(JVTZFYYHCGSXJV-UHFFFAOYSA-N;
			152.047344 g/mol)
4-hydroxy-3-methoxybenzaldehyde	3-methoxy-4-hydroxybenzaldehyde	121-33-5	4-hydroxy-3-methoxybenzaldehyde;
	vanillin		(MWOOGOJBHIARFG-UHFFFAOYSA-N;
			152.047344 g/mol)
3. Benzoic acids (C6–C1)
3-hydroxybenzoic acid	3-hydroxybenzenecarboxylic acid	99-06-9	3-hydroxybenzoic acid;
			(IJFXRHURBJZNAO-UHFFFAOYSA-N;
			138.031694 g/mol)
4-hydroxybenzoic acid	4-hydroxybenzene carboxylic acid	99-96-7	4-hydroxybenzoic acid;
			(FJKROLUGYXJWQN-UHFFFAOYSA-N;
			138.031694 g/mol)
2,5-dihydroxybenzoic acid	gentisic acid	490-79-9	2,5-dihydroxybenzoic acid;
	5-hydroxy-salicylic acid		(WXTMDXOMEHJXQO-UHFFFAOYSA-N
	hydroquinone carboxylic acid		154.026611 g/mol)
3,4-dihydroxybenzoic acid	protocatechuic acid	99-50-3	3,4-dihydroxybenzoic acid;
			(YQUVCSBJEUQKSH-UHFFFAOYSA-N;
			154.026609)
3,5-dihydroxybenzoic acid	α-resorcylic acid	99-10-5	3,5-dihydroxybenzoic acid;
			(UYEMGAFJOZZIFP-UHFFFAOYSA-N
			154.026609 g/mol)
3,4,5-trihydroxybenzoic acid	gallic acid	149-91-7	3,4,5-trihydroxybenzoic acid;
			(LNTHITQWFMADLM-UHFFFAOYSA-N;
			170.021523 g/mol)
2-amino-5-hydroxybenzoic acid	5-hydroxyanthranilic acid	394-31-0	2-amino-5-hydroxybenzoic acid;
			(HYNQTSZBTIOFKH-UHFFFAOYSA-N;
			153.042593 g/mol)
benzoic acid-4-glucuronide	-	-	-
benzoic acid-4-sulfate	-	-	-
3-hydroxybenzoic acid-4-glucuronide	[protocatechuic acid-4-glucuronide]	-	-
4-hydroxybenzoic acid-3-glucuronide	[protocatechuic acid-3-glucuronide]	-	-
3-hydroxybenzoic acid-4-sulfate	[protocatechuic acid-4-sulfate]	-	-
4-hydroxybenzoic acid-3-sulfate	[protocatechuic acid-3-sulfate]	-	-
3-hydroxy-4-methoxybenzoic acid	isovanillic acid	645-08-9	3-hydroxy-4-methoxybenzoic acid;
			(LBKFGYZQBSGRHY-UHFFFAOYSA-N;
			168.042259 g/mol)
4-methoxybenzoic acid-3-glucuronide	[isovanillic acid-3-glucuronide]	-	-
4-methoxybenzoic acid-3-sulfate	[isovanillic acid-3-sulfate]	-	-
4-hydroxy-3-methoxybenzoic acid	vanillic acid	499-76-3	4-hydroxy-3-methylbenzoic acid;
			(LTFHNKUKQYVHDX-UHFFFAOYSA-N;
			152.047344 g/mol)
3-methoxybenzoic acid-4-glucuronide	[vanillic acid-4-glucuronide]	-	-
3-methoxybenzoic acid-4-sulfate	[vanillic acid-4-sulfate]	-	-
3,5-dimethoxy-4-hydroxybenzoic acid	syringic acid	530-57-4	4-hydroxy-3,5-dimethoxybenzoic acid;
			(JMSVCTWVEWCHDZ-UHFFFAOYSA-N;
			198.052823 g/mol)
3,4-dimethoxybenzoic acid	veratric acid	93-07-2	3,4-dimethoxybenzoic acid;
			(DAUAQNGYDSHRET-UHFFFAOYSA-N;
			182.057909 g/mol)
4. Cinnamic acids (C6–C3 unsaturated)6
cinnamic acid	trans-cinnamic acid	621-82-9,	(2E)-3-phenylprop-2-enoic acid;
		140-10-3	(WBYWAXJHAXSJNI-VOTSOKGWSA-N;
			148.052429 g/mol)
2’-hydroxycinnamic acid	2-hydroxycinnamic acid	614-60-8	(2E)-3-(2-hydroxyphenyl)prop-2-enoic acid;
	o-coumaric acid		(PMOWTIHVNWZYFI-AATRIKPKSA-N;
	trans-2-coumaric acid		164.047344 g/mol)
	trans-2-hydroxycinnamic acid
	3-(2-hydroxyphenyl)acrylic acid
3¢-hydroxycinnamic acid	3-hydroxycinnamic acid	588-30-7	(2E)-3-(3-hydroxyphenyl)prop-2-enoic acid;
	m-coumaric acid		(KKSDGJDHHZEWEP-SNAWJCMRSA-N;
	3-coumaric acid		164.047344 g/mol)
	trans-3-coumaric acid
	3-(3-hydroxyphenyl)acrylic acid
4¢-hydroxycinnamic acid	4-hydroxycinnamic acid	501-98-4	(2E)-3-(4-hydroxyphenyl)prop-2-enoic acid;
	coumaric acid		(NGSWKAQJJWESNS-ZZXKWVIFSA-N;
	p-coumaric acid		164.047344 g/mol)
	4-coumaric acid
	trans-4-hydroxycinnamic acid
	(4-hydroxyphenyl)acrylic acid
3¢,4¢-dihydroxycinnamic acid	3,4-dihydroxycinnamic acid	331-39-5,	(2E)-3-(3,4-dihydroxyphenyl)prop-2-enoic acid;
	caffeic acid	501-16-6	(QAIPRVGONGVQAS-DUXPYHPUSA-N;
	trans-caffeic acid		180.042259 g/mol)
	3-(3,4-dihydroxyphenyl)acrylic acid
cinnamic acid-4¢-glucuronide	cinnamic acid-4-glucuronide
	[p-coumaric acid-4¢-glucuronide]
4’-hydroxy-3’-methoxycinnamic acid	4-hydroxy-3-methoxycinnamic acid	537-98-4	(2E)-3-(4-hydroxy-3-methoxyphenyl)prop-2-enoic acid;
	ferulic acid		(KSEBMYQBYZTDHS-HWKANZROSA-N;
	trans-ferulic acid		194.057909 g/mol)
	3-(4-hydroxy-3-methoxyphenyl)acrylic acid
3’-methoxycinnamic acid-4’-glucuronide	3-methoxycinnamic acid-4-glucuronide	-	-
	[ferulic acid-4-glucuronide]
3’-methoxycinnamic acid-4’-sulfate	3-methoxycinnamic acid-4-sulfate	-	-
	[ferulic acid-4¢-sulfate
	ferulic acid-4-sulfate]
3’-hydroxy-4’-methoxycinnamic acid	3-hydroxy-4-methoxycinnamic acid	537-73-5	(2E)-3-(3-hydroxy-4-methoxyphenyl)prop-2-enoic acid;
	isoferulic acid		(QURCVMIEKCOAJU-HWKANZROSA-N;
	hesperetate		194.057909 g/mol)
	3-(3-hydroxy-4-methoxyphenyl)acrylic acid
4’-methoxycinnamic acid-3¢-glucuronide	4-methoxycinnamic acid-3-glucuronide	-	-
	[isoferulic acid-3¢-glucuronide
	isoferulic acid-3-glucuronide]
4’-methoxycinnamic acid-3¢-sulfate	4-methoxycinnamic acid-3-sulfate	-	-
	[isoferulic acid-3’-sulfate
	isoferulic acid-3-sulfate]
5. Phenylpropanoic acids (C6–C3)
3-phenylpropanoic acid	3-(phenyl)propionic acid	501-52-0	3-phenylpropanoic acid;
	[dihydrocinnamic acid]		(XMIIGOLPHOKFCH-UHFFFAOYSA-N;
			150.06808 g/mol)
3-(3'-hydroxyphenyl)propanoic acid	3-(3-hydroxyphenyl)propanoic acid	621-54-5	3-(3-hydroxyphenyl)propanoic acid;
	3-(3-hydroxyphenyl)propionic acid		(QVWAEZJXDYOKEH-UHFFFAOYSA-N;
	3-hydroxy-dihydrocinnamic acid		166.062994 g/mol)
	m-hydroxy-dihydrocinnamic acid
3-(4'-hydroxyphenyl)propanoic acid	3-(4-hydroxyphenyl)propanoic acid	10516-71-9	3-(4-hydroxyphenyl)propanoic acid;
	3-(4-hydroxyphenyl)propionic acid		(NMHMNPHRMNGLLB-UHFFFAOYSA-N;
	4-hydroxy-dihydrocinnamic acid		180.078644 g/mol)
	m-hydroxy-dihydrocinnamic acid
	phloretic acid
3-(3',4'-dihydroxyphenyl)propanoic acid	3-(3,4-dihydroxyphenyl)propanoic acid	1078-61-1	3-(3,4-dihydroxyphenyl)propanoic acid;
	3-(3,4-dihydroxyphenyl)propionic acid		(DZAUWHJDUNRCTF-UHFFFAOYSA-N;
	dihydrocaffeic acid		182.057909 g/mol)
	3,4-dihydroxybenzenepropanoic acid
	3,4-dihydroxy-dihydrocinnamic acid
3-(3',5'-dihydroxyphenyl)propanoic acid	3-(3,5-dihydroxyphenyl)propanoic acid	26539-01-5	3-(3,5-dihydroxyphenyl)propanoic acid;
	3-(3,5-dihydroxyphenyl)propionic acid		(ITPFIKQWNDGDLG-UHFFFAOYSA-N;
	3,5-dihydroxybenzenepropanoic acid		182.057909 g/mol)
	3,5-dihydroxy-dihydrocinnamic acid
3-(phenyl)propanoic acid-4'-glucuronide	3-(phenyl)propanoic acid-4-glucuronide	-	-
	3-(phenyl)propionic acid-4-glucuronide
	[4-hydroxy-dihydrocinnamic acid-4-glucuronide
	p-hydroxy-dihydrocinnamic acid-glucuronide]
3-(3'-methoxyphenyl)propanoic acid	3-(3-methoxyphenyl)propanoic acid	1798-09-0	3-(3-methoxyphenyl)propanoic acid;
	3-(3-methoxyphenyl)propionic acid		(BJJQJLOZWBZEGA-UHFFFAOYSA-N;
	3-methoxy-dihydrocinnamic acid		166.062994 g/mol)
3-(4'-methoxyphenyl)propanoic acid	3-(4-methoxyphenyl)propanoic acid	1929-29-9	3-(4-methoxyphenyl)propanoic acid;
	3-(4-methoxyphenyl)propionic acid		(FIUFLISGGHNPSM-UHFFFAOYSA-N;
	4-methoxy-dihydrocinnamic acid		180.078644 g/mol)
3-(3¢-hydroxy-4¢-methoxyphenyl)propanoic acid	3-(3-hydroxy-4-methoxyphenyl)propanoic acid	1135-15-5	3-(3-hydroxy-4-methoxyphenyl)propanoic acid;
	dihydro-isoferulic acid		(ZVIJTQFTLXXGJA-UHFFFAOYSA-N;
	3-(3-hydroxy-4-methoxyphenyl)dihydrocinnamic acid		196.073559 g/mol)
3-(4'-hydroxy-3'-methoxyphenyl)propanoic acid	3-(4-hydroxy-3-methoxyphenyl)propanoic acid	1135-23-5	3-(4-hydroxy-3-methoxyphenyl) propanoic acid;
	3-(4-hydroxy-3-methoxyphenyl)propionic acid		(BOLQJTPHPSDZHR-UHFFFAOYSA-N;
	dihydroferulic acid		196.073559 g/mol)
	3-(4-hydroxy-3-methoxyphenyl)dihydrocinnamic acid
3-(3'-hydroxyphenyl)propanoic acid-4'-glucuronide	3-(3-hydroxyphenyl)propanoic acid-4-glucuronide	-	-
	3-(3-hydroxyphenyl)propionic acid-4-glucuronide
	[dihydrocaffeic acid-4¢-glucuronide
	dihydrocaffeic acid-4-glucuronide]
3-(3'-hydroxyphenyl)propanoic acid-4'-sulfate	3-(3-hydroxyphenyl)propanoic acid-4-sulfate	-	-
	3-(3-hydroxyphenyl)propionic acid-4-sulfate
	dihydrocaffeic acid-4¢-sulfate
	dihydrocaffeic acid-4-sulfate
3-(4'-hydroxyphenyl)propanoic acid-3'-glucuronide	3-(4-hydroxyphenyl)propionic acid-3-glucuronide	-	-
	3-(4-hydroxyphenyl)propanoic acid-3-glucuronide
	[dihydrocaffeic acid-3¢-glucuronide
	dihydrocaffeic acid-3-glucuronide]
3-(4'-hydroxyphenyl)propanoic acid-3'-sulfate	3-(4-hydroxyphenyl)propanoic acid-3-sulfate	-	-
	3-(4-hydroxyphenyl)propionic acid-3-sulfate
	[dihydrocaffeic acid-3¢-sulfate
	dihydrocaffeic acid-3-sulfate]
3-(3'-methoxyphenyl)propanoic acid-4'-glucuronide	3-(3-methoxyphenyl)propanoic acid-4-glucuronide	-	-
	3-(3-methoxyphenyl)propionic acid-4-glucuronide
	[dihydroferulic acid-4¢-glucuronide
	dihydroferulic acid-4-glucuronide]
3-(3'-methoxyphenyl)propanoic acid-4'-sulfate	3-(3-methoxyphenyl)propanoic acid-4-sulfate	-	-
	3-(3-methoxyphenyl)propionic acid-4-sulfate
	[dihydroferulic acid-4¢-sulfate
	dihydroferulic acid-4-sulfate]
3-(4'-methoxyphenyl)propanoic acid-3'-glucuronide	3-(4-methoxyphenyl)propanoic acid-3-glucuronide	-	-
	3-(4-methoxyphenyl)propionic acid-3-glucuronide
	[dihydro-isoferulic acid-3¢-glucuronide]
3-(4'-methoxyphenyl)propanoic acid-3'-sulfate	3-(4-methoxyphenyl)propanoic acid-3-sulfate	-	-
	3-(4-methoxyphenyl)propionic acid-3-sulfate
	[dihydro-isoferulic acid-3¢-sulfate
	dihydro-isoferulic acid-3-sulfate]
6. Hydroxy-3-(phenyl)propanoic acids (C6–C3)7
3-hydroxy-3-(phenyl)propanoic acid	3-(phenyl)-3-hydroxypropionic acid	3480-87-3	3-hydroxy-3-phenylpropanoic acid;
	3-(phenyl)hydracrylic acid		(AYOLELPCNDVZKZ-UHFFFAOYSA-N;
			166.062994 g/mol)
3-hydroxy-3-(3¢-hydroxyphenyl)propanoic acid	3-hydroxy-3-(3-hydroxyphenyl)propanoic acid	3247-75-4	3-hydroxy-3-(3-hydroxyphenyl)propanoic acid;
	3-(3-hydroxyphenyl)-3-hydroxypropionic acid		(KHTAGVZHYUZYMF-UHFFFAOYSA-N;
	3-hydroxy-3-(3¢-hydroxyphenyl)propionic acid		182.057909 g/mol)
	3-hydroxy-3-(3-hydroxyphenyl)propionic acid
	β, m-dihydroxyphenylpropionic acid
	β, meta-dihydroxyphenylpropionic acid
	3-(3-hydroxyphenyl)hydracrylic acid
	3-(3¢-hydroxyphenyl)hydracrylic acid
	m-hydroxyphenylhydracrylic acid
3-hydroxy-3-(3¢-hydroxy-4¢-methoxyphenyl)propanoic acid	3-hydroxy-3-(3-hydroxy-4-methoxyphenyl)propanoic acid	-	3-hydroxy-3-(3-hydroxy-4-methoxyphenyl)propanoic acid;
	3-hydroxy-3-(3-hydroxy-4-methoxyphenyl)propionic acid		(JEXBTMWMYGBBHO-UHFFFAOYSA-N;
	3-(3-hydroxy-4-methoxyphenyl)-3-hydroxypropanoic acid		212.068473 g/mol)
	3-(3-hydroxy-4-methoxyphenyl)-3-hydroxypropionic acid
	3-(3¢-hydroxy-4¢-methoxyphenyl)hydracrylic acid
	3-(3-hydroxy-4-methoxyphenyl)hydracrylic acid
2-hydroxy-3-(phenyl)propanoic acid	3-(phenyl)-2-hydroxypropanoic acid	828-01-3	2-hydroxy-3-phenylpropionic acid;
	2-hydroxy-3-(phenyl)propionic acid		(VOXXWSYKYCBWHO-UHFFFAOYSA-N;
	3-(phenyl)-2-hydroxypropionic acid		166.062994 g/mol)
	3-(phenyl)lactic acid
2-hydroxy-3-(4¢-hydroxyphenyl)propanoic acid	2-hydroxy-3-(4-hydroxyphenyl)propanoic acid	306-23-0	2-hydroxy-3-(4-hydroxyphenyl)propanoic acid;
	3-(4-hydroxyphenyl)-2-hydroxypropanoic acid		(JVGVDSSUAVXRDY-UHFFFAOYSA-N;
	2-hydroxy-3-(4-hydroxyphenyl)propionic acid		182.057909 g/mol)
	3-(4¢-hydroxyphenyl)-2-hydroxypropionic acid
	3-(4¢-hydroxyphenyl)lactic acid
	3-(4-hydroxyphenyl)lactic acid
2-hydroxy-3-(3¢,4¢-dihydroxyphenyl)propanoic acid	2-hydroxy-3-(3,4-dihydroxyphenyl)propanoic acid	23028-17-3	3-(3,4-dihydroxyphenyl)-2-hydroxypropanoic acid;
	3-(3,4-dihydroxyphenyl)-2-hydroxypropanoic acid		(PAFLSMZLRSPALU-UHFFFAOYSA-N;
	2-hydroxy-3-(3’,4’-dihydroxyphenyl)propionic acid		198.052823 g/mol)
	3-(3,4-dihydroxyphenyl)-2-hydroxypropionic acid
	3-(3¢,4¢-dihydroxyphenyl)lactic acid
	3-(3,4-dihydroxyphenyl)lactic acid
7. Phenylacetic acids (C6–C2)
phenylacetic acid	phenylethanoic acid	103-82-2	2-phenylacetic acid;
	2-phenylethanoate		(WLJVXDMOQOGPHL-UHFFFAOYSA-N;
			136.052429 g/mol)
3'-hydroxyphenylacetic acid	3-hydroxyphenylacetic acid	621-37-4	2-(3-hydroxyphenyl)acetic acid;
	3-hydroxyphenylethanoic acid		(FVMDYYGIDFPZAX-UHFFFAOYSA-N;
			152.047344 g/mol)
3’-methoxyphenylacetic acid	3-methoxyphenylacetic acid	1798-09-0	2-(3-methoxyphenyl)acetic acid;
	3-methoxyphenylethanoic acid		(LEGPZHPSIPPYIO-UHFFFAOYSA-N;
			166.062994 g/mol)
4'-hydroxyphenylacetic acid	4-hydroxyphenylacetic acid	156-38-7	2-(4-hydroxyphenyl)acetic acid;
	4-hydroxyphenylethanoic acid		(XQXPVVBIMDBYFF-UHFFFAOYSA-N;
			152.047344 g/mol)
3',4'-dihydroxyphenylacetic acid	3,4-dihydroxyphenylacetic acid	102-32-9	2-(3,4-dihydroxyphenyl)acetic acid;
	3,4-dihydroxyphenylethanoic acid		(CFFZDZCDUFSOFZ-UHFFFAOYSA-N;
	homoprotocatechuic acid		168.042259 g/mol)
	DOPAC
4'-hydroxy-3'-methoxyphenylacetic acid	4-hydroxy-3-methoxyphenylacetic acid	306-08-1	2-(4-hydroxy-3-methoxyphenyl)acetic acid;
	4-hydroxy-3-methoxyphanylethanoic acid		(QRMZSPFSDQBLIX-UHFFFAOYSA-N;
	homovanillic acid		182.057909 g/mol)
8. Hydroxy-2-(phenyl)acetic acids (C6–C2)7
2-hydroxy-2-(3¢-hydroxyphenyl)acetic acid	2-hydroxy-2-(3-hydroxyphenyl)acetic acid	17119-15-2	2-hydroxy-2-(3-hydroxyphenyl)acetic acid;
	(3-hydroxyphenyl)-2-hydroxyacetic acid		(OLSDAJRAVOVKLG-UHFFFAOYSA-N;
	2-hydroxy-2-(3-hydroxyphenyl)ethanoic acid		168.042259 g/mol)
	(3-hydroxyphenyl)-2-hydroxyethanoic acid
	3-hydroxymandelic acid
2-hydroxy-2-(4¢-hydroxyphenyl)acetic acid	2-hydroxy-2-(4-hydroxyphenyl)acetic acid	1198-84-1	2-hydroxy-2-(4-hydroxyphenyl)acetic acid;
	(4-hydroxyphenyl)-2-hydroxyacetic acid		(YHXHKYRQLYQUIH-UHFFFAOYSA-N;
	2-hydroxy-2-(4’-hydroxyphenyl)ethanoic acid		168.042259 g/mol)
	(4-hydroxyphenyl)-2-hydroxyethanoic acid
	4¢-hydroxymandelic acid
	4-hydroxymandelic acid
	4-hydroxy-D-mandelic acid
	4-hydroxy-L-mandelic acid
2-hydroxy-2-(4¢-hydroxy-3¢methoxyphenyl)acetic acid	2-hydroxy-2-(4-hydroxy-3-methoxyphenyl)acetic acid	2394-20-9,	2-hydroxy-2-(4-hydroxy-3-methoxyphenyl)acetic acid;
	(4-hydroxy-3-methoxyphenyl)-2-hydroxyacetic acid	55-10-7	(CGQCWMIAEPEHNQ-UHFFFAOYSA-N;
	2-hydroxy-2-(4-hydroxy-3-methoxyphenyl)ethanoic acid		198.052823 g/mol)
	(4-hydroxy-3-methoxyphenyl)-2-hydroxyethanoic acid
	4'-hydroxy-3'-methoxymandelic acid
	4-hydroxy-3-methoxymandelic acid
	3-methoxy-4-hydroxymandelic acid
	4-hydroxy-3-methoxy-L-mandelic acid
	vanillylmandelic acid
9. Hippuric acids (C6–C2–N)
hippuric acid	-	495-69-2	2-benzamidoacetic acid;
			(QIAFMBKCNZACKA-UHFFFAOYSA-N;
			179.058243 g/mol)
2ʹ-hydroxyhippuric acid	2-hydroxyhippuric acid	487-54-7	2-[(2-hydroxybenzoyl)amino]acetic acid;
	2-(2-hydroxybenzamido)acetic acid		(ONJSZLXSECQROL-UHFFFAOYSA-N;
	N-(2-hydroxybenzoyl)glycine		195.053158 g/mol)
	salicyluric acid
3’-hydroxyhippuric acid	3-hydroxyhippuric acid	1637-75-8	2-[(3-hydroxybenzoyl)amino]acetic acid;
	2-(3-hydroxybenzamido)acetic acid		(XDOFWFNMYJRHEW-UHFFFAOYSA-N;
	N-(3-hydroxybenzoyl)glycine		195.053158 g/mol)
4’-hydroxhippuric acid	4-hydroxyhippuric acid	2482-25-9	2-[(4-hydroxybenzoyl)amino]acetic acid;
	2-(4-hydroxybenzamido)acetic acid		(ZMHLUFWWWPBTIU-UHFFFAOYSA-N;
	N-(4-hydroxybenzoyl)glycine		195.053158 g/mol)
4ʹ-methoxyhippuric acid	4-methoxyhippuric acid	-	2-[(4-methoxybenzoyl)amino]acetic acid;
	2-(4-ethoxybenzamido)acetic acid		(SIEIOUWSTGWJGE-UHFFFAOYSA-N;
	N-(4-methoxybenzoyl)glycine		209.068808 g/mol)
10. Phenyl-γ-valerolactones (C6–C5)7,8
5-(3',4'-dihydroxyphenyl)-γ-valerolactone	5-(3,4-dihydroxyphenyl)-γ-valerolactone	21618-92-8	5-[(3,4-dihydroxyphenyl)methyl]oxolan-2-one;
	δ-(3,4-dihydroxyphenyl)-γ-valerolactone	1108192-01-3 (4S)	(ZNXXWTPQHVLMQT-UHFFFAOYSA-N;
	5-(dihydroxyphenyl)-γ-valerolactone	191666-22-5 (4R)	208.073559 g/mol)7
	5-(dihydroxyphenyl)-valerolactone
	[M6]
5-(4'-hydroxyphenyl)-γ-valerolactone-3'-glucuronide	5-(4-hydroxyphenyl)-γ-valerolactone-3-glucuronide	-	3,4,5-trihydroxy-6-[2-hydroxy-5-[(5-oxooxolan-2-yl)methyl]phenoxy]oxane-2-carboxylic acid;
	[M6-glucuronide		(UVGDTVGPBRLMQY-UHFFFAOYSA-N;
	5-(3'4'-dihydroxyphenyl)-γ-valerolactone-3'-glucuronide]		384.105647 g/mol)
5-(3'-hydroxyphenyl)-γ-valerolactone-4'-glucuronide	5-(3-hydroxyphenyl)-γ-valerolactone-4-glucuronide	-	3,4,5-trihydroxy-6-{2-hydroxy-4-[(5-oxooxolan-2-yl)methyl]phenoxy}oxane-2-carboxylic acid;
	[M6-glucuronide		(OTBJYBQGMPICIK-UHFFFAOYSA-N;
	5-(3',4'-dihydroxyphenyl)-γ-valerolactone-4'-glucuronide]		384.105647 g/mol)7
5-(4'-hydroxyphenyl)-γ-valerolactone-3'-sulfate	5-(4-hydroxyphenyl)-γ-valerolactone-3-sulfate	-	[2-hydroxy-5-[(5-oxooxolan-2-yl)methyl]phenyl] hydrogen sulfate;
	[M6-sulfate		(YAXFVDUJDAQPTJ-UHFFFAOYSA-N;
	5-(3',4'-dihydroxyphenyl)-γ-valerolactone-3'-sulfate]		288.030374 g/mol)
5-(3'-hydroxyphenyl)-γ-valerolactone-4'-sulfate	5-(3-hydroxyphenyl)-γ-valerolactone-4-sulfate	-	[2-hydroxy-4-[(5-oxooxolan-2-yl)methyl]phenyl] hydrogen sulfate;
	[M6-sulfate		(WAXYAOJFDCCESK-UHFFFAOYSA-N;
	5-(3',4'-dihydroxyphenyl)-γ-valerolactone-4'-sulfate]		288.030374 g/mol)
5-(3¢-methoxyphenyl)-γ-valerolactone-4'-sulfate	5-(3-methoxyphenyl)-γ-valerolactone-4-sulfate	-	[2-methoxy-4-[(5-oxooxolan-2-yl)methyl]phenyl] hydrogen sulfate;
	[methyl-M6-sulfate
	5-(4'-hydroxy-3'-methoxyphenyl)-γ-valerolactone-4'-sulfate		(FYRRHCSCZYSADR-UHFFFAOYSA-N;
	5-(3',4'-dihydroxyphenyl)-γ-valerolactone-3'-methoxy-4'-sulfate]		302.046024 g/mol)
5-(3¢-methoxyphenyl)-γ-valerolactone-4'-glucuronide	5-(3-methoxyphenyl)-γ-valerolactone-4-glucuronide	-	3,4,5-trihydroxy-6-[2-methoxy-4-[(5-oxooxolan-2-yl)methyl]phenoxy]oxane-2-carboxylic acid;
	[methyl-M6-glucuronide		(NGMVEYPQYAIGEI-UHFFFAOYSA-N;
	5-(4'-hydroxy-3'-methoxyphenyl)-γ-valerolactone-4'-glucuronide		398.121297 g/mol)
	5-(3',4'-dihydroxyphenyl)-γ-valerolactone-3'-methoxy-4'-glucuronide]
5-(phenyl)-γ-valerolactone-3'-sulfate-4'-glucuronide	5-(phenyl)-γ-valerolactone-3-sulfate-4-glucuronide	-	-
	[M6-sulfate-glucuronide
	5-(3',4'-dihydroxyphenyl)-γ-valerolactone-3'-sulfate-4'-glucuronide]
11. 4-Hydroxy-5-(phenyl)valeric acids (C6–C5)7
4-hydroxy-5-(3¢,4¢-dihydroxyphenyl)valeric acid	4-hydroxy-5-(3,4-dihydroxyphenyl)valeric acid	-	5-(3,4-dihydroxyphenyl)-4-hydroxypentanoic acid;
	5-(3,4-dihydroxyphenyl)-4-hydroxyvaleric acid		(JDBYFCLHVYVXCX-UHFFFAOYSA-N;
	4-hydroxy-5-(3,4-dihydroxyphenyl)pentanoic acid		226.084124 g/mol)
	5-(3,4-dihydroxyphenyl)-4-hydroxypentanoic acid
	[5-(3,4-dihydroxyphenyl)-γ-hydroxyvaleric acid
	5-(3,4-dihydroxyphenyl)-γ-hydroxypentanoic acid]
4-hydroxy-5-(4'-hydroxyphenyl)valeric acid-3¢-glucuronide	4-hydroxy-5-(4-hydroxyphenyl)valeric acid-3-glucuronide	-	6-[5-(4-carboxy-2-hydroxybutyl)-2-hydroxyphenoxy]-3,4,5-trihydroxyoxane-2-carboxylic acid;
	5-(4-hydroxyphenyl)-4-hydroxyvaleric acid-3-glucuronide		(BKJQCPDRWDNBIN-UHFFFAOYSA-N;
	4-hydroxy-5-(4-hydroxyphenyl)pentanoic acid-3-glucuronide		402.116212 g/mol)
	5-(4-hydroxyphenyl)-4-hydroxypentanoic acid-3-glucuronide
	[5-(3,4-dihydroxyphenyl-4-hydroxyvaleric acid-3-glucuronide]
4-hydroxy-5-(3'-hydroxyphenyl)valeric acid-4¢-glucuronide	4-hydroxy-5-(3-hydroxyphenyl)valeric acid-4-glucuronide	-	6-[4-(4-carboxy-2-hydroxybutyl)-2-hydroxyphenoxy]-3,4,5-trihydroxyoxane-2-carboxylic acid;
	5-(3-hydroxyphenyl)-4-hydroxyvaleric acid-4-glucuronide		(LLKUARGHNZMSRT-UHFFFAOYSA-N;
	4-hydroxy-5-(3-hydroxyphenyl)pentanoic acid-4-glucuronide		402.116212 g/mol)
	5-(4-hydroxyphenyl)-4-hydroxyvaleric acid-4-glucuronide
	[5-(3',4'-dihydroxyphenyl)-4-hydroxyvaleric acid-4'-glucuronide]
4-hydroxy-5-(4¢-hydroxyphenyl)valeric acid-3¢-sulfate	4-hydroxy-5-(4-hydroxyphenyl)valeric acid-3-sulfate	-	4-hydroxy-5-(4-hydroxy-3-sulfooxyphenyl)pentanoic acid;
	5-(4-hydroxyphenyl)-4-hydroxyvaleric acid-3-sulfate		(HROSNTXKMPHTSL-UHFFFAOYSA-N;
	4-hydroxy-5-(4-hydroxyphenyl)pentanoic acid-3-sulfate		306.040939 g/mol)
	5-(4-hydroxyphenyl)-4-hydroxypentanoic acid-3-sulfate
	[5-(3',4'-dihydroxyphenyl)-4-hydroxyvaleric acid-3'-sulfate]
4-hydroxy-5-(3¢-hydroxyphenyl)valeric acid-4¢-sulfate	4-hydroxy-5-(3-hydroxyphenyl)valeric acid-4-sulfate	-	-
	5-(3-hydroxyphenyl)-4-hydroxyvaleric acid-4-sulfate
	4-hydroxy-5-(3-hydroxyphenyl)pentanoic acid-4-sulfate
	5-(3-hydroxyphenyl)-4-hydroxypentanoic acid-4-sulfate
	[5-(3',4'-dihydroxyphenyl)-4-hydroxyvaleric acid-4'-sulfate]
4-sulfoxy-5-(3’,4’-dihydroxyphenyl)valeric acid	4-sulfoxy-5-(3,4-dihydroxyphenyl)valeric acid	-	5-(3,4-dihydroxyphenyl)-4-sulfooxypentanoic acid;
	5-(3,4-dihydroxyphenyl)-4-sulfoxyvaleric acid		(NBKHZVHBUVNGQF-UHFFFAOYSA-N;
	4-sulfoxy-5-(3,4-dihydroxyphenyl)pentanoic acid		306.040939 g/mol)
	5-(3,4-dihydroxyphenyl)-4-sulfoxypentanoic acid
	[5-(3-hydroxyphenyl)-4-sulphoxyvaleric acid]
4-hydroxy-5-(3¢-methoxyphenyl)valeric acid-4¢-sulfate	4-hydroxy-5-(3-methoxyphenyl)valeric acid-4-sulfate	-	4-hydroxy-5-[3-methoxy-4-(sulfooxy)phenyl]pentanoic acid;
	5-(3-methoxyphenyl)-4-hydroxyvaleric acid-4-sulfate		(GUEAZORXKKSCMA-UHFFFAOYSA-N;
	4-hydroxy-5-(3-methoxyphenyl)pentanoic acid-4-sulfate		320.056589 g/mol)
	5-(3-methoxyphenyl)-4-hydroxypentanoic acid-4-sulfate
	[4-hydroxy-5-(3,4-dihydroxyphenyl)-valeric acid-3-methoxy-4-sulfate]
4-hydroxy-5-(4'-methoxyphenyl)valeric acid-3'-sulfate	4-hydroxy-5-(4-methoxyphenyl)valeric acid-3-sulfate	-	-
	5-(4-methoxyphenyl)-4-hydroxyvaleric acid-3-sulfate
	4-hydroxy-5-(4’-methoxyphenyl)pentanoic acid-3¢-sulfate
	5-(4-methoxyphenyl)-4-hydroxpentanoic acid-3-sulfate
	[4-hydroxy-5-(3,4-dihydroxyphenyl)-valeric acid-3-methoxy-4-sulfate]
4-sulfoxy-5-(4¢-hydroxy-3¢-methoxyphenyl)valeric acid	4-sulfoxy-5-(4-hydroxy-3-methoxyphenyl)valeric acid		5-(4-hydroxy-3-methoxyphenyl)-4-(sulfooxy)pentanoic acid;
	5-(4-hydroxy-3-methoxyphenyl)-4-sulfoxyvaleric acid		(JQISKEAFUDWLCF-UHFFFAOYSA-N;
	4-sulfoxy-5-(4-hydroxy-3-methoxyphenyl)pentanoic acid		320.056589 g/mol)
	5-(4-hydroxy-3-methoxyphenyl)-4-sulfoxypentanoic acid
	[4-hydroxy-5-(3,4-dihydroxyphenyl)-valeric acid-3-methoxy-4-sulfate]
4-hydroxy-5-(3¢-methoxyphenyl)valeric acid-4¢- glucuronide	4-hydroxy-5-(3-methoxyphenyl)valeric acid-4- glucuronide	-	6-[4-(4-carboxy-2-hydroxybutyl)-2-methoxyphenoxy]-3,4,5-trihydroxyoxane-2-carboxylic acid;
	5-(3-methoxyphenyl)-4-hydroxyvaleric acid-4-glucuronide		(WOBDOUCWWPCYBL-UHFFFAOYSA-N;
	4-hydroxy-5-(3-methoxyphenyl)pentanoic acid-4-glucuronide		416.131862 g/mol)
	5-(3¢-methoxyphenyl)-4-hydroxypentanoic acid-4-glucuronide
	[4-hydroxy-5-(3',4'-dihydroxyphenyl)-valeric acid-3'-methoxy-4'-glucuronide]
12. 5-phenylvaleric acids (C6–C5)
5-(3',5'-dihydroxyphenyl)valeric acid	5-(3,5-dihydroxyphenyl)valeric acid	74356-41-5	5-(3,5-dihydroxyphenyl)pentanoic acid;
	5-(3,5-dihydroxyphenyl)pentanoic acid		(QHXNJIMVPAFCPR-UHFFFAOYSA-N
	[5-(dihydroxyphenyl)valeric acid		210.089203 g/mol)
	dihydroxy-benzenepentanoic acid]
5-(3',4',5'-trihydroxyphenyl)valeric acid	5-(3,4,5-trihydroxyphenyl)valeric acid	-	5-(3,4,5-trihydroxyphenyl)pentanoic acid;
	5-(3,4,5-trihydroxyphenyl)pentanoic acid		(MASHJJSDLKLZLA-UHFFFAOYSA-N;
	[5-(trihydroxyphenyl)valeric acid		226.084124 g/mol)
	trihydroxy-benzenepentanoic acid]
13. Urolithins (6H-dibenzo[b,d]pyran-6-ones)
3-hydroxy-urolithin	urolithin B	1139-83-9	3-hydroxy-6H-benzo[c]chromen-6-one;
			(WXUQMTRHPNOXBV-UHFFFAOYSA-N;
			212.047344 g/mol)
urolithin-3-glucuronide	urolithin B-3-glucuronide	823806-74-2	(2S,3S,4S,5R,6S)-3,4,5-trihydroxy-6-({6-oxo-6H-benzo[c]chromen-3-yl}oxy)oxane-2-carboxylic acid;
	[urolithin B-glucuronide]		(MHBWCULXQBVPQT-KSPMYQCISA-N;
			388.079432 g/mol)
urolithin-3-sulfate	urolithin B-3-sulfate	-	(6-oxobenzo[c]chromen-3-yl) hydrogen sulfate
	[urolithin B-sulfate]		(LRRVKQQFGIEMSA-UHFFFAOYSA-N;
			292.004159 g/mol)
3,8-dihydroxy-urolithin	urolithin A	1143-70-0	3,8-dihydroxy-6H-benzo[c]chromen-6-one;
			(RIUPLDUFZCXCHM-UHFFFAOYSA-N;
			228.042259 g/mol)
8-hydroxy-urolithin-3-glucuronide	urolithin A-3-glucuronide	-	3,4,5-trihydroxy-6-(8-hydroxy-6-oxo-6H-benzo[c]chromen-3-yl)oxyoxane-2-carboxylic acid
	[urolithin A-glucuronide		(KXBXNRJGUDTJQS-UHFFFAOYSA-N;
	3,8-dihydroxy-urolithin 3-glucuronide]		404.074347 g/mol)
3-hydroxy-urolithin-8-glucuronide	urolithin A-8-glucuronide	1365982-52-0	(2S,3S,4S,5R,6S)-3,4,5-trihydroxy-6-(3-hydroxy-6-oxobenzo[c]chromen-8-yl)oxyoxane-2-carboxylic acid
	[urolithin A-glucuronide		(QMPHAAMUHRNZSL-KSPMYQCISA-N;
	3,8-dihydroxy-urolithin 8-glucuronide]		404.074347 g/mol)
urolithin-3,8-diglucuronide	urolithin A-3,8-diglucuronide	-	(2S,3S,4S,5R,6S)-6-[3-[(2S,3R,4S,5S,6S)-6-carboxy-3,4,5-trihydroxyoxan-2-yl]oxy-6-oxobenzo[c]chromen-8-yl]oxy-3,4,5-trihydroxyoxane-2-carboxylic acid
	[urolithin A-diglucuronide		(SXMJSEFKPOZNAT-ILJCXFEASA-N;
	3,8-dihydroxy-urolithin-diglucuronide]		580.106435 g/mol)
8-hydroxy-urolithin-3-sulfate	urolithin A-3-sulfate	-	(8-hydroxy-6-oxobenzo[c]chromen-3-yl) hydrogen sulfate;
	[urolithin A-sulfate		(WMPNAWQWWZFJTQ-UHFFFAOYSA-N;
	3,8-dihydroxy-urolithin 3-sulfate]		307.999074 g/mol)
3-hydroxy-urolithin-8-sulfate	urolithin A-8-sulfate		(3-hydroxy-6-oxo-6H-benzo[c]chromen-8-yl)oxidanesulfonic acid
	[urolithin A-sulfate
	3,8-dihydroxy-urolithin 8-sulfate]
urolithin-3-sulfate-8-glucuronide	[urolithin A-sulfate-glucuronide	-	-
	3,8-dihydroxy-urolithin 3-sulfate-8-glucuronide]
3,9-dihydroxy-urolithin	isourolithin A	174023-48-4	3,9-dihydroxy-6H-benzo[c]chromen-6-one;
			(WDGSXHQNUPZEHA-UHFFFAOYSA-N;
			228.042259 g/mol)
9-hydroxy-urolithin-3-glucuronide	isourolithin A-3-glucuronide	-	-
	[isourolithin A-glucuronide
	3,9-dihydroxy-urolithin-3-glucuronide]
3-hydroxy-urolithin-9-glucuronide	isourolithin A-9-glucuronide	-	-
	[isourolithin A-glucuronide,
	3,9-dihydroxy-urolithin 9-glucuronide]
3,8,9-trihydroxy-urolithin	urolithin C	165393-06-6	3,8,9-trihydroxy-6H-benzo[c]chromen-6-one;
	[hydroxyurolithin A		(HHXMEXZVPJFAIJ-UHFFFAOYSA-N;
	trihydroxyurolithin]		244.037173 g/mol)
8,9-dihydroxy-urolithin-3-glucuronide	urolithin C-3-glucuronide	1268248-76-5	(2S,3S,4S,5R,6S)-6-({8,9-dihydroxy-6-oxo-6H-benzo[c]chromen-3-yl}oxy)-3,4,5-trihydroxyoxane-2-carboxylic acid;
	[urolithin C-glucuronide]		(DDAQYQCCOWZGDO-KSPMYQCISA-N;
			420.069261 g/mol)
3,4,8,9-tetrahydroxy-urolithin	urolithin D	131086-98-1	3,4,8,9-tetrahydroxy-6H-benzo[c]chromen-6-one;
			(NEZDQSKPNPRYAW-UHFFFAOYSA-N;
			260.032088 g/mol)
3,8,9,10-tetrahydroxy-urolithin	urolithin M6	1006683-97-1	3,8,9,10-tetrahydroxy-6H-benzo[c]chromen-6-one;
			(LGXFTZDSEIQMMP-UHFFFAOYSA-N;
			260.032088 g/mol)
3,8,10-trihydroxy-urolithin	urolithin M7	531512-26-2	3,8,10-trihydroxy-6H-benzo[c]chromen-6-one;
			(AKJHSPSPAOUDFT-UHFFFAOYSA-N;
			244.037173 g/mol)
14. Others (C6–C2)
2-(3¢-hydroxyphenyl)ethanol	2-(3-hydroxyphenyl)ethanol	10597-60-1	4-(2-hydroxyethyl)-1,2-benzenediol;
	3-hydroxytyrosol		(JUUBCHWRXWPFFH-UHFFFAOYSA-N;
	3,4-dihydroxyphenylethanol		154.062994 g/mol)
	3,4-dihydroxyphenethyl alcohol
2-(3',4¢-dihydroxyphenyl)ethanol	4-hydroxyphenethyl alcohol	501-94-0	4-(2-hydroxyethyl)phenol;
	tyrosol		(YCCILVSKPBXVIP-UHFFFAOYSA-N;
			138.06808 g/mol)
